# Supplementary material for: Dietary Sodium Butyrate Supplementation Enhances Silkworm Silk Yield by Simultaneously Promoting Larval Growth and Silk Gland Development
Source: Insects. 2025 Jul 24;16(8):761. doi: 10.3390/insects16080761 (PMC12386993; doi:10.3390/insects16080761)
Supplement: Supplementary file 1 [file insects-16-00761-s001.zip]

Archive with 1 entries (1 files):
- insects-3736179-supplementary.pdf
